# Supplementary material for: Win Statistics in Observational Cancer Research: Integrating Clinical and Quality-of-Life Outcomes
Source: J Clin Med. 2024 May 31;13(11):3272. doi: 10.3390/jcm13113272 (PMC11173121; doi:10.3390/jcm13113272)
Supplement: Supplementary file 1 [file jcm-13-03272-s001.zip]

Archive with 1 entries (1 files):
- jcm-3015037-supplementary.pdf
